# Supplementary material for: Electrocardiogram challenge: acute coronary occlusion in a ventricular paced rhythm diagnosed using Sgarbossa criteria
Source: Eur Heart J Case Rep. 2026 Mar 6;10(3):ytag166. doi: 10.1093/ehjcr/ytag166 (PMC12998530; doi:10.1093/ehjcr/ytag166)
Supplement: ytag166_Supplementary_Data [file ytag166_supplementary_data.zip]

Archive with 3 entries (3 files):
- Supplementary FIgure Legends.docx
- angio.png
- angiopostpci.png
